# Supplementary material for: Retrospective Evaluation of Subpleural Consolidations Using Lung Ultrasound in 634 Dogs and 347 Cats
Source: Animals (Basel). 2025 Feb 13;15(4):549. doi: 10.3390/ani15040549 (PMC11851566; doi:10.3390/ani15040549)
Supplement: Supplementary file 1 [file animals-15-00549-s001.zip]

Archive with 12 entries (12 files):
- __MACOSX/._Figure 1.pdf
- __MACOSX/._Figure 2.pdf
- Video 1.mp4
- __MACOSX/._Movie 1.mp4
- Video 2.mp4
- __MACOSX/._Movie 2.mp4
- Video 3.mp4
- __MACOSX/._Movie 3.mp4
- Video 4.MOV
- __MACOSX/._Movie 4.MOV
- Video 5.MP4
- __MACOSX/._Movie 5.MP4
